# Supplementary material for: A whole-genome screen identifies Salmonella enterica serovar Typhi genes involved in fluoroquinolone susceptibility
Source: J Antimicrob Chemother. 2020 Jun 8;75(9):2516–25. doi: 10.1093/jac/dkaa204 (PMC7443733; doi:10.1093/jac/dkaa204)
Supplement: dkaa204_Supplementary_Data [file dkaa204_supplementary_data.zip]

Archive with 2 entries (2 files):
- Supplementary_data.docx
- Table_S2.xlsx
