# Supplementary material for: A whole-genome screen identifies Salmonella enterica serovar Typhi genes involved in fluoroquinolone susceptibility
Source: J Antimicrob Chemother. 2020 Jun 8;75(9):2516–25. doi: 10.1093/jac/dkaa204 (PMC7443733; doi:10.1093/jac/dkaa204)
Supplement: dkaa204_Supplementary_Data [file dkaa204_supplementary_data.zip › Table_S2.xlsx]

## Sheet: -1>logFC>1, q<0.001
locus_tag	gene_name	function	logFC	logCPM	PValue	q.value
t2384	acrA	acriflavin resistance protein A precursor	-9.27489	3.77014	2.29764e-76	3.98805e-74
t2385	acrB	acriflavin resistance protein B	-6.84704	6.112	1.05858e-307	2.57235e-304
t3461	hupA	histone like DNA-binding protein HU-alpha	-3.571	5.07901	1.47731e-76	2.65915e-74
t3199	t3199	conserved hypothetical protein	-3.41014	3.4712	6.25876e-31	3.07248e-29
t2107	ybhT	putative exported protein	-3.24242	3.88175	2.91987e-24	9.99335e-23
t2638	recN	DNA repair protein	-3.18986	3.782	5.93021e-22	1.69534e-20
t0345	xseA	exodeoxyribonuclease large subunit	-3.04207	5.15372	4.33753e-66	5.69741e-64
t3107	tolC	outer membrane protein TolC precursor	-3.01301	5.5345	1.38982e-64	1.77751e-62
t1689	phoP	transcriptional regulatory protein PhoP	-2.99503	4.11925	8.31616e-31	4.00164e-29
t2867	barA	sensor protein	-2.87136	5.75104	1.8194e-64	2.26725e-62
t1440	marA	multiple antibiotic resistance protein MarA	-2.86825	5.17199	8.26134e-52	7.16966e-50
t1588	tyrR	transcriptional regulatory protein TyrR	-2.85736	5.05074	8.41817e-60	9.74103e-58
t2965	t2965	conserved hypothetical protein	-2.72739	3.30325	3.44019e-23	1.07867e-21
t0929	sirA	invasion response-regulator	-2.57709	3.69877	1.21194e-07	7.0287e-07
t1626	cysB	cys regulon transcriptional activator	-2.54421	7.36102	4.11998e-175	3.33718e-172
t3449	t3449	possible LysR-family transcriptional regulatory protein	-2.51108	3.31898	3.04959e-17	5.59284e-16
t4024	trpS	tryptophanyl-tRNA synthetase	-2.35753	3.83182	3.96301e-18	8.05867e-17
t0807	sbcB	exodeoxyribonuclease I	-2.32225	6.09263	7.75569e-88	1.79489e-85
t1056	t1056	putative ATP-dependent helicase	-2.24395	5.46068	1.34536e-54	1.33438e-52
t2409	hupB	DNA-binding protein HU-beta	-2.10649	4.08695	2.93725e-20	7.37444e-19
t3146	t3146	putative membrane protein	-2.04133	5.88059	2.20078e-60	2.60873e-58
t0625	t0625	tRNA-Pro	-2.00062	2.92559	4.80693e-12	5.12318e-11
t4412	hfQ	host factor-I protein	-1.96862	5.33059	5.17268e-42	3.54073e-40
t1690	phoQ	sensor protein PhoQ	-1.94368	5.17931	8.0648e-36	4.77987e-34
t4642	micF	small regulatory RNA; repressor of OmpF porin translation	-1.86804	2.81928	1.65956e-07	9.38517e-07
t3525	ftsN	cell division protein	-1.8611	3.50314	2.80213e-06	1.33776e-05
t2964	t2964	conserved hypothetical protein	-1.85508	5.31339	5.51163e-37	3.43417e-35
t3005	endA	endonuclease I	-1.76461	5.23104	2.56199e-33	1.36827e-31
t3276	t3276	conserved hypothetical protein	-1.75289	3.97067	3.46404e-13	4.26962e-12
t3774	recG	ATP-dependent DNA helicase	-1.68944	3.95675	4.49098e-09	3.17241e-08
t0500	dedD	DedD protein	-1.66198	3.17709	1.28125e-10	1.14887e-09
t0533	t0533	putative aminotransferase	-1.65115	4.29073	2.51771e-10	2.17724e-09
t4013	mrcA	penicillin-binding protein 1A	-1.60478	6.10355	6.21872e-51	5.30227e-49
t3200	pnp	polynucleotide phosphorylase	-1.58929	4.32307	1.02151e-11	1.04737e-10
t3094	plsC	1-acyl-glycerol-3-phosphate acyltransferase	-1.5707	3.34187	1.32583e-09	1.02932e-08
t1072	fadR	fatty acid-fatty acyl responsive DNA-binding protein	-1.5467	3.80496	4.5508e-12	4.87156e-11
t2889	ygdD	conserved hypothetical protein	-1.52217	3.96547	3.96596e-08	2.44912e-07
t3147	t3147	putative exported protein	-1.50026	5.25451	1.18382e-20	3.07667e-19
t3213	ftsH	cell division protein	-1.42883	3.70794	1.47396e-08	9.56403e-08
t3346	uvrD	DNA helicase II	-1.41649	4.97433	4.56086e-18	9.15941e-17
t0904	fliJ	flagellar FliJ protein	-1.41245	4.72054	4.83838e-13	5.86398e-12
t4625	rob	right origin-binding protein	-1.4091	5.59458	8.07199e-25	2.88455e-23
t1439	marB	multiple antibiotic resistance protein MarB	-1.40702	4.91113	2.78686e-17	5.14986e-16
t0134	ddlB	D-alanine:D-alanine ligase B	-1.34727	4.67143	1.51025e-13	1.92646e-12
t3186	t3186	probable phosphoheptose isomerase	-1.32957	4.43215	4.00697e-09	2.84706e-08
t4618	radA	putative DNA repair protein	-1.3275	5.57194	5.65515e-21	1.51011e-19
t4022	dam	DNA adenine methylase	-1.31078	3.00164	1.19753e-05	5.23381e-05
t1651	cls	cardiolipin synthetase	-1.30534	6.45718	3.19173e-35	1.82492e-33
t1715	t1715	putative protein kinase C inhibitor	-1.29207	3.53721	1.42997e-05	6.18847e-05
t1036	kdgR	transcriptional regulator KdgR	-1.26276	6.25065	3.45476e-31	1.71328e-29
t1315	ydhA	putative lipoprotein	-1.25004	4.19108	4.41522e-07	2.34513e-06
t0935	t0935	hypothetical protein	-1.23969	4.34206	3.67383e-09	2.62571e-08
t2180	ybfE	conserved hypothetical protein	-1.21597	4.36343	4.17228e-10	3.49608e-09
t3277	t3277	conserved hypothetical protein	-1.21205	4.77499	2.56517e-09	1.8889e-08
t0628	yejK	nucleoid-asociated protein	-1.17972	6.02517	3.60688e-27	1.44871e-25
t1455	hyaD	hydrogenase 1 maturation protease	-1.14983	4.19549	2.46119e-07	1.35771e-06
t2063	ybiI	hypothetical Zinc-finger containing protein	-1.12321	3.13288	3.93824e-05	0.000155356
t1298	purR	purine nucleotide synthesis repressor	-1.10238	3.88148	0.00015733	0.000551676
t0597	ompC	outer membrane protein C	-1.0822	4.71021	3.13328e-09	2.26267e-08
t3383	gppA	guanosine-5'-triphosphate,3'-diphosphate pyrophosphatase	-1.07145	5.103	3.23691e-11	3.09064e-10
t0867	t0867	hypothetical protein	-1.04282	4.32167	2.99557e-07	1.62483e-06
t0874	t0874	hypothetical protein	-1.04277	3.78028	1.9898e-06	9.71901e-06
t1211	t1211	hypothetical protein	-1.03895	5.75409	3.74464e-18	7.64662e-17
t3382	rhlB	putative ATP-dependent RNA helicase	-1.03876	5.51572	5.15548e-14	6.8086e-13
t2417	cyoA	cytochrome o ubiquinol oxidase subunit II	-1.03396	6.21287	8.78195e-23	2.65095e-21
t4644	csrB	small regulatory RNA, regulator of the carbon storage regulator CsrA	-1.03172	4.77575	4.69848e-09	3.30937e-08
t3810	kbl	2-amino-3-ketobutyrate coenzyme A ligase	1.00361	5.98104	1.4186e-19	3.39626e-18
t3545	ydeW	putative regulatory protein	1.00369	7.85223	9.88288e-46	7.62394e-44
t3104	icc	conserved hypothetical protein	1.00517	6.03965	7.79458e-18	1.52749e-16
t3702	ccmD	heme exporter protein D2	1.00614	3.23483	6.18685e-05	0.000236199
t2383	acrR	potential acrAB operon repressor	1.00794	7.21414	1.48067e-31	7.4186e-30
t4052	fkpA	FKBP-type peptidyl-prolyl isomerase	1.00809	7.49486	1.88903e-36	1.14759e-34
t3535	yiiR	putative membrane protein	1.00939	4.94906	2.73686e-09	2.00017e-08
t3701	ccmC	heme exporter protein C2	1.01555	5.83121	1.4281e-12	1.63307e-11
t1212	rfc	O-antigen polymerase	1.01607	9.01997	3.28125e-25	1.19006e-23
t0778	rfbC	dTDP-4-dehydrorhamnose 3,5-epimerase	1.0164	8.9666	3.92441e-46	3.12666e-44
t4049	yheV	conserved hypothetical protein	1.01728	4.1093	1.88709e-05	7.93361e-05
t3257	t3257	putative GntR-family transcriptional regulator	1.02183	4.92652	3.14145e-08	1.96745e-07
t2921	galR	galactose operon repressor	1.02478	6.00299	2.27426e-19	5.36549e-18
t4096	sun	sun protein	1.02759	6.59856	1.28865e-19	3.10042e-18
t3371	t3371	putative lipopolysaccharide biosynthesis protein	1.02764	3.28937	4.4631e-05	0.000173943
t3751	t3751	conserved hypothetical protein	1.02839	6.31079	2.03557e-23	6.46592e-22
t1409	t1409	putative regulatory protein	1.03081	5.10397	3.22119e-08	2.00705e-07
t3742	t3742	putative inner membrane transport protein	1.0377	6.1509	2.6268e-20	6.71908e-19
t0421	ptsJ	putative transcriptional regulator	1.03775	4.72813	3.72649e-08	2.3071e-07
t3358	cyaA	adenylate cyclase	1.04121	7.61883	1.68735e-42	1.1715e-40
t3455	purH	phosphoribosylaminoimidazolecarboxamide formyltransferase	1.04578	6.8378	5.61036e-26	2.13018e-24
unknown_id_1_4956154_4956870	HCM1220	pseudogene	1.04925	5.81614	2.23306e-09	1.66452e-08
t1335	manA	mannose-6-phosphate isomerase	1.05078	4.62693	8.52446e-08	5.02777e-07
t0788	rfbN	putative rhamnosyltransferase	1.05427	8.93048	2.95093e-43	2.10904e-41
t0616	dsbE	thiol:disulfide interchange protein	1.05668	4.51589	6.47772e-09	4.45094e-08
t3723	ilvN	acetohydroxy acid synthase I, small subunit	1.06041	4.59897	1.33044e-08	8.71421e-08
t1038	t1038	putative membrane protein	1.0615	6.00925	2.5458e-18	5.40287e-17
t3217	t3217	penicillin-binding protein	1.06388	7.60878	1.28193e-44	9.58486e-43
t4214	dmsC	putative dimethyl sulfoxide reductase subunit C	1.06831	5.60373	9.58986e-16	1.53311e-14
t4095	trkA	potassium transport protein	1.07771	4.95482	5.18831e-10	4.28102e-09
t4000	feoB	ferrous iron transport protein B	1.07928	8.70489	1.63264e-54	1.58692e-52
t3456	purD	phosphoribosylglycineamide synthetase	1.08193	6.99677	1.53424e-38	9.81108e-37
t4313	t4313	putative membrane protein	1.08217	4.32223	4.5e-07	2.38755e-06
t2811	t2811	hypothetical protein	1.09005	3.48162	7.35816e-06	3.31732e-05
t2142	sdhA	succinate dehydrogenase flavoprotein subunit	1.09274	4.1302	1.84474e-07	1.03766e-06
t3471	thiG	thiamine biosynthesis protein	1.09643	5.41609	1.0832e-15	1.71477e-14
t0786	rfbV	putative glycosyl transferase	1.10141	3.47931	6.06586e-05	0.000231762
t3237	rpoN	RNA polymerase sigma-54 factor	1.11024	3.92571	9.5365e-07	4.84806e-06
t3218	t3218	probable GTP-binding protein	1.11335	3.26722	0.000178368	0.000618749
t3724	t3724	putative DeoR-family transcriptional regulator	1.11497	6.21938	2.07731e-24	7.21122e-23
t4349	tviE	Vi polysaccharide biosynthesis protein TviE	1.1158	9.44989	4.82882e-59	5.21512e-57
t4023	rpe	ribulose-phosphate 3-epimerase	1.1196	3.30787	6.74619e-06	3.06129e-05
t3811	tdh	threonine 3-dehydrogenase	1.1552	6.77919	1.89858e-33	1.02523e-31
t4483	relB	RelB protein	1.15661	4.67797	4.06597e-07	2.181e-06
t0141	mutT	7,8-dihydro-8-oxoguanine-triphosphatase	1.16231	2.90303	0.000135301	0.000481731
t0785	rfbX	putative O-antigen transporter	1.16638	4.54374	1.78284e-05	7.541e-05
t3902	yhjK	conserved hypothetical protein	1.16894	7.62666	7.97324e-49	6.45832e-47
t2374	recR	recombination protein RecR	1.1705	3.63266	4.037e-07	2.16794e-06
t1324	t1324	putative membrane protein	1.17529	6.84338	3.32742e-43	2.34366e-41
t3561	cpxA	two-component sensor kinase protein	1.17638	6.90907	9.48915e-44	6.98747e-42
t3613	typA	GTP-binding protein	1.18086	8.88057	3.40296e-70	4.72525e-68
t1322	ydgQ	conserved hypothetical protein	1.18275	6.06516	3.15677e-26	1.21761e-24
t1323	t1323	conserved hypothetical protein	1.18596	7.21165	8.24372e-41	5.56451e-39
t3259	sspA	stringent starvation protein A	1.20028	7.77465	2.34254e-53	2.10829e-51
unknown_id_-1_4965749_4966171	merC	putative mercury transport protein	1.20694	3.73133	2.41156e-06	1.16156e-05
t3423	nucE	possible secretory protein	1.21106	3.97887	1.57784e-07	8.9898e-07
t1327	t1327	putative membrane protein	1.21318	6.73326	5.15654e-36	3.09392e-34
t3683	recF	recF protein	1.22118	7.22649	9.13881e-53	8.07539e-51
t2715	gshA	gamma-glutamylcysteine synthetase	1.23215	5.6903	8.481e-18	1.65533e-16
t3987	glpD	aerobic glycerol-3-phosphate dehydrogenase	1.23393	5.42861	4.56168e-20	1.13691e-18
t0007	talB	transaldolase B	1.23867	4.73577	1.9391e-12	2.17645e-11
t1610	sapF	peptide transport system ATP-binding protein SapF	1.24029	3.76135	6.69857e-06	3.04538e-05
t0776	rfbD	dTDP-4-dehydrorhamnose reductase	1.24153	8.86617	8.91499e-58	9.21848e-56
t4001	feoA	putative ferrous iron transport protein	1.26116	6.36047	1.29867e-36	7.9893e-35
t3853	t3853	putative electron-transport protein	1.26152	5.8398	1.89625e-23	6.063e-22
t4396	yjeA	lysyl-tRNA synthetase	1.26304	4.0376	1.28235e-07	7.4105e-07
t1031	t1031	conserved hypothetical protein	1.26476	6.0592	2.72606e-28	1.15206e-26
t3999	yhgG	conserved hypothetical protein	1.26632	5.44114	1.49653e-15	2.32369e-14
t3586	fdhE	FdhE protein	1.27	6.03017	8.50957e-30	3.82931e-28
t3379	rfe	putative undecaprenyl-phosphate alpha-N-acetylglucosaminyltransferase	1.28377	7.71146	9.50498e-46	7.45068e-44
t2833	ygbE	conserved hypothetical protein	1.31034	5.59285	9.5424e-22	2.6807e-20
t3990	glpR	glycerol-3-phosphate regulon repressor	1.31039	7.16122	3.7258e-57	3.77237e-55
t3370	t3370	conserved hypothetical protein	1.31909	5.01327	1.61005e-12	1.81973e-11
t3499	udhA	possible pyridine nucleotide-disulphide oxidoreductase	1.32842	5.22102	9.55412e-18	1.8353e-16
t3239	ptsN	nitrogen regulatory IIA protein	1.38777	4.72718	5.44172e-15	7.89456e-14
t2996	tktA	transketolase	1.39914	3.13707	4.40991e-05	0.000172045
t3832	mtlR	mannitol operon repressor	1.40186	6.61296	2.42703e-49	1.99922e-47
t3904	yhjJ	putative zinc-protease precursor	1.4086	8.0728	3.4857e-73	5.29391e-71
t1326	t1326	putative ferredoxin-like protein, cytoplasmic membrane	1.41039	5.07038	1.03529e-18	2.26645e-17
t3007	gshB	glutathione synthetase	1.42118	4.16814	8.68181e-11	7.99121e-10
t2225	ybeB	conserved hypothetical protein	1.42455	5.74918	2.86675e-20	7.29445e-19
t3318	ubiB	flavin reductase	1.44265	6.13541	1.67414e-39	1.0995e-37
t2226	ybeA	conserved hypothetical protein	1.44314	4.24269	1.85852e-11	1.83213e-10
t3517	metL	aspartokinase II	1.44654	6.84491	2.08945e-59	2.3079e-57
t4648	spf	small regulatory RNA Spot 42	1.44843	4.71305	1.60183e-12	1.81466e-11
t3182	gatR	galactitol utilization operon repressor	1.4527	4.09656	2.13759e-08	1.36874e-07
t3978	gntR	gluconate utilization operon repressor	1.45276	5.90303	5.98365e-35	3.34259e-33
t0783	rfbS	paratose synthase	1.45641	3.11733	6.80446e-07	3.51805e-06
t3470	thiS	thiamine biosynthesis protein	1.46634	3.38768	3.33511e-08	2.07142e-07
t2427	t2427	hypothetical major facilitator family transport protein	1.46825	6.67863	7.49735e-50	6.28226e-48
t2230	dacA	D-alanine carboxypeptidase	1.47209	7.7266	7.75843e-75	1.30021e-72
t1325	t1325	putative NADH reducing dehydrogenase	1.48029	7.12989	1.88949e-54	1.80057e-52
t4155	aphA	class B acid phosphatase precursor	1.49438	6.60192	1.83468e-35	1.06149e-33
t4127	pgi	glucose-6-phosphate isomerase	1.49978	8.74282	2.5488e-79	4.76429e-77
t0099	hepA	probable ATP-dependent helicase HepA	1.50298	7.43132	1.17019e-72	1.72337e-70
t4039	crp	cyclic AMP receptor protein,catabolite gene activator	1.50957	4.06091	4.1339e-08	2.54959e-07
t1662	hns	DNA-binding protein	1.51031	7.91343	5.17339e-87	1.14285e-84
t0273	rseC	sigma-E factor regulatory protein RseC	1.53363	5.54394	4.34818e-28	1.80617e-26
t3290	yhdA	putative lipoprotein	1.54271	6.99099	2.28904e-66	3.0902e-64
t0109	yabI	DedA-family integral membrane protein	1.54476	5.4493	5.46794e-27	2.1605e-25
t3524	cytR	transcriptional repressor	1.5679	7.27529	1.33847e-74	2.16832e-72
t4315	nucE	possible secretion protein	1.57523	2.80745	1.25488e-07	7.26036e-07
t3498	yijC	possible TetR-family trancriptional regulatory protein	1.5784	5.89528	3.34226e-35	1.88876e-33
t3377	wecB	UDP-N-acetyl-D-glucosamine 2-epimerase	1.5937	7.63792	2.10022e-86	4.43786e-84
t1734	rne	ribonuclease E	1.60844	5.02125	3.13673e-23	9.89902e-22
t3806	waaL	O-antigen ligase	1.61079	12.1774	1.99753e-79	3.8832e-77
t3677	thdF	thiophene and furan oxidation protein	1.61135	3.3982	1.51852e-07	8.66199e-07
t1976	trxB	thioredoxin reductase	1.6168	5.49589	2.16821e-25	8.0439e-24
t3805	waaK	lipopolysaccharide 1,2-N-acetylglucosaminetransferase	1.67352	11.458	5.21219e-100	1.40729e-97
t3645	gidA	glucose inhibited division protein	1.67886	4.24688	2.10413e-10	1.83592e-09
t2192	nagA	N-acetylglucosamine-6-phosphate deacetylase	1.6821	4.16199	1.31646e-14	1.82279e-13
t3833	mtlD	mannitol-1-phosphate dehydrogenase	1.68297	7.37471	1.70575e-74	2.67417e-72
t2640	t2640	conserved hypothetical protein	1.68345	4.86855	1.05505e-15	1.67567e-14
t3816	t3816	putative secreted protein	1.69019	6.36369	3.39736e-58	3.58939e-56
t3473	rpoC	DNA-directed RNA polymerase, beta'-subunit	1.69254	7.79958	7.93612e-118	3.21413e-115
t0779	rfbI	putative reductase RfbI	1.73499	8.96146	7.18669e-108	2.05455e-105
t1936	aspC	aspartate aminotransferase	1.74213	2.75986	3.40928e-06	1.6165e-05
t4619	nadR	conserved hypothetical transcriptional regulator	1.74749	7.56583	3.55248e-117	1.32808e-114
t3376	rffD	UDP-ManNAc dehydrogenase	1.74856	6.89221	2.17349e-53	1.99305e-51
t3312	trkH	trk system potassium uptake protein	1.78312	5.44868	9.99037e-32	5.05762e-30
t0275	lepB	signal peptidase I	1.78351	3.23381	1.66075e-07	9.38517e-07
t4386	efp	elongation factor P	1.78523	3.80011	1.98341e-12	2.21086e-11
t3368	rffM	probable UDP-N-acetyl-D-mannosaminuronic acid transferase	1.80697	6.29233	1.5362e-53	1.43575e-51
t2111	galE	UDP-glucose 4-epimerase	1.83334	4.91256	9.04684e-26	3.38213e-24
t3802	waaJ	lipopolysaccharide 1,2-glucosyltransferase	1.85216	10.8559	3.58996e-86	7.26967e-84
t3670	phoU	phosphate transport system regulatory protein	1.85569	3.79656	4.72249e-15	6.91304e-14
t0598	yojL	thiamine biosynthesis protein	1.87354	6.23202	1.39413e-70	1.99278e-68
t0790	rfbK	phosphomannomutase	1.93838	10.6725	5.76985e-143	2.54923e-140
t0356	ppk	polyphosphate kinase	1.95113	8.57181	8.98665e-172	5.45939e-169
t1707	t1707	putative TetR-family regulatory protein	1.95334	7.72447	3.55936e-90	8.64926e-88
t0789	rfbM	mannose-1-phosphate guanylyltransferase	1.96614	8.95999	2.46795e-110	7.99617e-108
t0787	rfbU	putative glycosyl transferase	1.96669	6.04308	8.34196e-63	1.01355e-60
t3095	parC	topoisomerase IV subunit A	1.97288	4.21248	2.6652e-18	5.60729e-17
t3801	waaI	lipopolysaccharide 1,3-galactosyltransferase	2.00848	11.2118	2.67285e-108	8.11877e-106
t4142	dgkA	diacylglycerol kinase	2.04187	4.27999	1.71288e-17	3.23915e-16
t3560	cpxR	two-component response regulatory protein	2.08791	5.84421	1.31091e-59	1.48163e-57
t0784	rfbE	CDP-tyvelose-2-epimerase	2.11247	8.08941	3.18314e-96	8.14213e-94
t4351	tviC	Vi polysaccharide biosynthesis protein, epimerase	2.15746	9.28954	3.36853e-201	5.45702e-198
t4005	envZ	two-component sensor kinase EnvZ	2.21204	3.65178	6.19005e-13	7.40976e-12
t0124	yabC	conserved hypothetical protein	2.21674	3.84196	1.47506e-14	2.03659e-13
t3719	emrD	multidrug resistance protein D	2.26088	7.95791	2.35573e-188	2.86221e-185
t0347	guaA	GMP synthase	2.28541	3.95102	1.62792e-15	2.51165e-14
t3557	pfkA	6-phosphofructokinase	2.29988	5.00215	1.53681e-40	1.02314e-38
t3103	t3103	conserved hypothetical protein	2.75578	7.3789	1.73386e-163	9.36284e-161
t0641	t0641	putative outer membrane lipoprotein	2.77308	8.59477	1.05948e-173	7.35584e-171
t2710	emrR	putative transcriptional regulator	2.85601	8.7427	6.08353e-186	5.91319e-183
t3918	gor	glutathione reductase	2.94555	6.64054	1.32974e-160	6.46254e-158
t1312	slyA	transcriptional regulator	3.18962	6.02914	7.99921e-114	2.77687e-111
t1935	ompF	outer membrane protein F precursor	3.90994	9.0711	0	0
Showing 215 of 215 genes
